# Supplementary material for: Pollen identification through convolutional neural networks: First application on a full fossil pollen sequence
Source: PLoS One. 2024 Apr 30;19(4):e0302424. doi: 10.1371/journal.pone.0302424 (PMC11060525; doi:10.1371/journal.pone.0302424)
Supplement: S1 File — These are the parameters input into the Classifynder automated slide scanner software while gathering data from slides. (TXT) [file pone.0302424.s002.txt]

Classifynder selection paramaters

High resolution settings:

Min Object Area: 450 µm^2
Max Object Area: 8000 µm^2
Max Elongation Factor: 3.00
Max Compactness Factor: 0.80
Max Convex Hull Ratio: 1.5
Max Heywood Circularity Factor: 3.5
Max Hydraulic Radius: 24.00 µm
Max Feret Diameter: 160.00 µm


Low resolution settings were automatically calculated from the High resolution settings.
While gathering training data from reference slides (section 2.2), Min/Max Object Areas were changed to better fit the target pollen.
